# Supplementary material for: Discovery and Characterization of a Novel Tomato mlo Mutant from an EMS Mutagenized Micro-Tom Population
Source: Genes (Basel). 2021 May 11;12(5):719. doi: 10.3390/genes12050719 (PMC8150974; doi:10.3390/genes12050719)
Supplement: Supplementary file 1 [file genes-12-00719-s001.zip]

Archive with 1 entries (1 files):
- genes-1198661-supplementary.pdf
